# Supplementary material for: Attacks on healthcare facilities as an indicator of violence against civilians in Syria: An exploratory analysis of open-source data
Source: PLoS One. 2019 Jun 10;14(6):e0217905. doi: 10.1371/journal.pone.0217905 (PMC6557482; doi:10.1371/journal.pone.0217905)
Supplement: S1 Table — (XLSX) [file pone.0217905.s001.xlsx]

## Sheet: syria_updated
S1 Table: Monthly Number of Attacks on Healthcare Facilities, Civilian Casualty Data and Syrian Refugee Tally Extracted from Selected Open-Source Databases (See Table 1)
Year	Month	Month Number	Health-Care Facility Attacks (PHR)	Civilian Casualties (VDC)	Refugee Tally (UNHCR)	Estimated Population
2011	March	1	1	106	---	20863993
2011	April	2	0	463	---	20863993
2011	May	3	0	370	---	20863993
2011	June	4	0	308	---	20863993
2011	July	5	0	354	---	20863993
2011	August	6	1	473	---	20863993
2011	September	7	0	425	---	20863993
2011	October	8	0	472	---	20863993
2011	November	9	0	646	---	20863993
2011	December	10	0	782	---	20863993
2012	January	11	1	833	---	20863993
2012	February	12	5	1486	---	20863993
2012	March	13	1	1509	---	20863993
2012	April	14	4	1423	---	20863993
2012	May	15	2	1097	---	20863993
2012	June	16	9	1889	---	20863993
2012	July	17	9	3294	---	20863993
2012	August	18	14	4982	---	20863993
2012	September	19	14	4362	---	20863993
2012	October	20	10	3669	---	20863993
2012	November	21	11	3036	---	20863993
2012	December	22	11	3327	---	20863993
2013	January	23	4	3102	343401	20517490
2013	February	24	7	2774	546987	20311130
2013	March	25	4	2786	961509	19893822
2013	April	26	5	2388	1436788	19416155
2013	May	27	9	2020	1591034	19259889
2013	June	28	6	1801	1712491	19136631
2013	July	29	3	1821	1873004	18974297
2013	August	30	9	2705	1960377	18884219
2013	September	31	5	1428	2081884	18761284
2013	October	32	4	1689	2150921	18690558
2013	November	33	6	1474	2265205	18574800
2013	December	34	4	2334	2336190	18501481
2014	January	35	7	2020	2426659	18408992
2014	February	36	5	2266	2505734	18327651
2014	March	37	2	1449	2603408	18228528
2014	April	38	7	1582	2733950	18096404
2014	May	39	4	1557	2809660	18019137
2014	June	40	13	1474	2871006	17956317
2014	July	41	12	1151	2917380	17908792
2014	August	42	10	1489	2975510	17849173
2014	September	43	7	1374	3166565	17656744
2014	October	44	7	1006	3211882	17610421
2014	November	45	4	978	3294286	17527039
2014	December	46	8	1031	3775228	17045066
2015	January	47	4	753	3786584	17032957
2015	February	48	5	801	3804309	17014431
2015	March	49	9	1411	3941085	16876244
2015	April	50	14	1125	3964912	16851292
2015	May	51	15	1204	3955275	16850088
2015	June	52	15	1235	3959106	16845022
2015	July	53	9	952	3985374	16817802
2015	August	54	12	1059	4058234	16743883
2015	September	55	6	522	4020236	16743361
2015	October	56	16	1032	4148994	16613571
2015	November	57	7	1031	4251849	16509685
2015	December	58	10	1217	4566999	16193318
2016	January	59	2	1084	4568733	16190500
2016	February	60	10	813	4746465	16011955
2016	March	61	1	442	4764384	15993594
2016	April	62	6	698	4805774	15951506
2016	May	63	6	668	4807787	15948825
2016	June	64	8	1148	4786992	15947677
2016	July	65	9	1598	4782559	15946079
2016	August	66	18	1185	4766951	15944894
2016	September	67	16	1239	4748803	15943655
2016	October	68	10	917	4768141	15923400
2016	November	69	15	1218	4780857	15909466
2016	December	70	6	820	4820620	15868883
2017	January	71	0	539	4871543	15817421
2017	February	72	7	842	4932379	15755743
2017	March	73	4	819	4993784	15693519
2017	April	74	11	786	5053883	15632634
2017	May	75	1	527	5056261	15629729
2017	June	76	1	520	5105369	15580101
2017	July	77	0	701	5164715	15520054
2017	August	78	6	521	5165566	15518682
2017	September	79	6	755	5263256	15420237
2017	October	80	1	709	5309071	15373713
2017	November	81	4	608	5414965	15267211
